# Supplementary material for: Development of Fenofibrate/Randomly Methylated β-Cyclodextrin-Loaded Eudragit® RL 100 Nanoparticles for Ocular Delivery
Source: Molecules. 2022 Jul 25;27(15):4755. doi: 10.3390/molecules27154755 (PMC9370055; doi:10.3390/molecules27154755)
Supplement: Supplementary file 1 [file molecules-27-04755-s001.zip]

Archive with 1 entries (1 files):
- molecules-1792390-supplementary.pdf
